# Supplementary material for: Karyotype and genome size analyses for two spiders of the lycosidae family
Source: Front Genet. 2025 Mar 25;16:1544087. doi: 10.3389/fgene.2025.1544087 (PMC11975668; doi:10.3389/fgene.2025.1544087)
Supplement: Supplementary file 2 [file Table1.xlsx]

## Sheet: Table S1 
Table S1 Known karyotypes of the Lycosidae.
Genus	Species	Gender	2n	SCS	References
Allocosa	Allocosa georgicola	M	28	X1X2O	(Wise 1983a)
Alopecosa	Alopecosa aculeata	M	28	X1X2O	(Hackman 1948)
	A. albofasciata	M	28	X1X2O	(Gorlova et al. 1997)
	A. pulverulenta	M	28	X1X2O	(Hackman 1948)
Anomalomma	Anomalomma sp.	M	28	X1X2O	(Sharma et al. 1958)
	A. harishi	M	28	X1X2O	(Hackman 1948)
Arctosa	Arctosa leopardus	M	26	X1X2O	(Hackman 1948)
	A. alpigena	M	26	X1X2O	(Hackman 1948; Dolejš et al. 2011)
	A. alpigena lamperti	M	28	X1X2O	(Dolejš et al. 2011)
	A. cinerea	M	28	X1X2O	(Kumbiçak et al. 2011; Dolejš et al. 2011)
	A. lutetiana	M	28	X1X2O	(Dolejš et al. 2011)
	A.figurata	M	28	X1X2O	(Dolejš et al. 2011)
	A. maculata	M	28	X1X2O	(Dolejš et al. 2011)
	A.mulani	M	28	X1X2O	(Sharma et al. 1958)
	A. perita	M	28	X1X2O	(Dolejš et al. 2011)
	A. renidescens	M	28	X1X2O	(Dolejš et al. 2011)
	Arctosa sp.	M	28	X1X2O	(Mittal 1961, 1963)
Crocodilosa	Crocodilosa leucostigma	M	28	X1X2O	(Srivastava and Shukla 1986)
Draposa	Draposa lyrivulva	M	28	X1X2O	(Bole-Gowda 1958; Mittal 1963)
	D. lahorensis	M	28	X1X2O	(Sharma et al. 1958)
	D. oakleyi	M	26	X1X2O	(Srivastava and Shukla 1986)
Evippa	Evippa praelongipes	M	26	X1X2O	(Sharma et al. 1958; Gorlova et al. 1997)
Gladicosa	Gladicosa pulchra	M	28	X1X2O	(Montgomery 1905)
Hippasa	Hippasa agelenoides	M	28	X1X2O	(Bole-Gowda 1958; Sharma and Ramakrishna 2019)
	H. deserticola	M	26	X1X2O	(Mittal 1960, 1963)
	H. holmerae	M	26		(Bugayong et al. 1999)
	H. madhuae	M	28	X1X2O	(Parida et al. 1986)
	H. olivacea	M	28	X1X2O	(Parida and Sharma 1987a, 1987b)
	Hippasa sp.	M	22	X1X2O	(Parida and Sharma 1987a, 1987b)
Hippasosa	Hippasosa kumari		22	X1X2O	(Sharma et al. 1958)
Hogna	Hogna ammophila	M	24	X1X2O	(Chemisquy et al. 2008)
	H. helluo	M	28	X1X2O	(Chemisquy et al. 2008)
	H. lenta	M	24	X1X2O	(Chemisquy et al. 2008)
	H. sternalis	M	19	XO	(Araujo et al. 2015a)
Hygrolycosa	Hygrolycosa rubrofasciata	F, M	22，20	X1X2O	(Gorlov et al. 1995)
Lycosa	Lycosa barnesi	M	27	XO	(Srivastava and Shukla 1986)
	L. bistriata	M	28	X1X2O	(Bole-Gowda 1958)
	L. carmichaeli	M	28	X1X2O	(Mittal 1961, 1963)
	L. cf. praegrandis	M	22	X1X2O	(Gorlova et al. 1997)
	L. chaperi	M	22	X1X2O	(Mittal 1961, 1963)
	L.coelestis	M	26	X1X2O	(Suzuki 1954)
	L. erythrognatha	M	22	X1X2O	(Chemisquy et al. 2008; Araujo et al. 2015b; Cavenagh et al. 2022)
	L. fluviatilis	M	28	X1X2O	(Hackman 1948)
	L. georgicola	M	28	X1X2O	(Wise 1983b)
	L. helluo	M	28	X1X2O	(Wise and Taylor 1995)
	L.madani	M	24	X1X2O	(Mittal 1963)
	L.nigrotibialis	M	28	X1X2O	(Mittal 1961, 1963)
	L. gr.nordenskjoldi	M	19	XO	(Cavenagh et al. 2022)
	L. pampeana	F, M	22	X1X2O	(Chemisquy et al. 2008)
	L. phipsoni				(Mittal 1961)
	L. narborensis	M	18		(Akan et al. 2005)
	L.sericovittata	M	22	X1X2O	(Araujo et al. 2015a; Cavenagh et al. 2022)
	L. sumatrana	M	24	X1X2O	(Sharma 1961)
	L.thorelli	M	22	X1X2O	(Brum-Zorrilla and Postiglioni 1980; Postiglioni and Brum-Zorrilla 1981)
	L. tarsalis	M	28	X1X2O	(Hackman 1948)
	L. cinereofusca	M	28	X1X2O	(Suzuki 1954)
	L. malitiosa	F, M	24,22	X1X2O	(Brum-Zorrilla and Cazenave 1974)
	Lycosa sp.1	M	28	X1X2O	(Bole-Gowda 1953)
	Lycosa sp.2	M	28	X1X2O	(Suzuki 1954)
	Lycosa sp.3	M	28	X1X2O	(Sharma et al. 1958)
	Lycosa sp.4	M	28	X1X2O	(Sokolov 1960)
	Lycosa sp.5	M	28	X1X2O	(Mittal 1961)
	Lycosa sp.6	M	28	X1X2O	(Mittal 1963)
	Lycosa sp.7	M	22	X1X2O	(Brum-Zorrilla and Postiglioni 1980)
	Lycosa sp.8	M	23	X1X2X3O	(Postiglioni and Brum-Zorrilla 1981)
	Lycosa sp.9	M	22	X1X2O	(Postiglioni and Brum-Zorrilla 1981)
	Lycosa sp.10	M	18	X1X2O	(Srivastava and Shukla 1986)
	Lycosa sp.11	M	28	X1X2O	(Parida and Sharma 1987a, 1987b)
	Lycosa sp.12	M	22	X1X2O	(Srivastava and Shukla 1986)
	Lycosa sp.13	M	28	X1X2O	(Sharma and Parida 1987; Parida and Sharma 1987b)
	Lycosa sp.	M	21	X1X2Y	(Araujo et al. 2016)
Margonia	Margonia himalayensis	M	28	X1X2O	(Mittal 1961, 1963)
Pardosa	Pardosa agrestis	M	28	X1X2O	(Gorlov et al. 1995)
	P. agricola	M	28	X1X2O	(Hackman 1948)
	P. alacris	M	28	X1X2O	(Kumbıçak et al. 2009)
	P. amentata	M	28	X1X2O	(Hackman 1948; Sokolov 1960)
	P. T-insignita	M	28	X1X2O	(Suzuki 1950, 1954; Matsumoto 1977)
	Pardosa sp.1	M	28	X1X2O	(Bole-Gowda 1953; Sharma et al. 1958)
	Pardosa sp.2	M	28	X1X2O	(Sharma and Gupta 1956)
	Pardosa sp.3	M	28	X1X2O	(Mittal 1960, 1963)
	P. agresfis	M	28	X1X2O	(Gorlov et al. 1995)
	P. plumipes	M	28	X1X2O	(Gorlov et al. 1995)
	P. lugubris	M	28	X1X2O	(Gorlov et al. 1995)
	P. pseudoannulata	F, M	28,26	X1X2O	(Suzuki 1954; Bole-Gowda 1958; Kageyama et al. 1978; Srivastava and Shukla 1986)
	P. saltans	M	28	X1X2O	(Kumbıçak et al. 2009)
	P. astrigera	M	28	X1X2O	(Matsumoto 1977; Kageyama et al. 1978)
	P.basiri	M	22	X1X2O	(Mittal 1960, 1963)
	P. bifasciata	M	28	X1X2O	(Kumbiçak et al. 2011)
	P.birmanica	M	28	X1X2O	(Bole-Gowda 1958; Srivastava and Shukla 1986; Sharma and Parida 1987; Datta and Chatterjee 1989)
	P. fletcheri	M	28	X1X2O	(Srivastava and Shukla 1986)
	P.lahorensis	M	28	X1X2O	(Sharma et al. 1958)
	P. laura	M	28	X1X2O	(Kageyama et al. 1978)
	P.lugubris	M	28	X1X2O	(Gorlov et al. 1995)
	P. monticola	M	28	X1X2O	(Hackman 1948)
	P. morosa	M	26	X1X2O	(Král et al. 2011)
	P.mulani	M	28	X1X2O	(Sharma et al. 1958)
	P.oakleyi	M	26	X1X2O	(Srivastava and Shukla 1986)
	P.palustris	M	28	X1X2O	(Hackman 1948; Gorlov et al. 1995)
	P. plumipes	M	28	X1X2O	(Gorlov et al. 1995)
	P. pullata	M	28	X1X2O	(Hackman 1948)
	P.sumatrana	M	24	X1X2O	(Sharma et al. 1958)
	Pardosa sp.1	M	28	X1X2O	(Bole-Gowda 1953, 1958)
	Pardosa sp.2	M	28	X1X2O	(Sharma and Gupta 1956)
	Pardosa sp.3	M	28	X1X2O	(Mittal 1960)
	P. alacris	M	28	X1X2O	(Kumbıçak et al. 2009)
	P. saltans	M	28	X1X2O	(Kumbıçak et al. 2009)
	P. wagleri	M	28	X1X2O	(Král et al. 2013)
Pirata	P. subpiraticus	F, M	28,26	X1X2O	(Yu et al. 1998b)
	P. piraticus	F, M	28,26	X1X2O	(Hackman 1948; Yu et al. 1998a)
	P. punctipes	M	28	X1X2O	(Mittal 1961)
	Pirata sp.	M	26	X1X2O	(Mittal 1960)
Piratula	Piratula latitans	M	24	X1X2O	(Mittal 1963)
	P. piratoides	F, M	28,26	X1X2O	(Zhenling et al. 1997a)
	P.procurva	M	26	X1X2O	(Kageyama et al. 1978)
	P. uliginosa	M	24	X1X2O	(Hackman 1948)
Rabidosa	Rabidosa punctulata	M		X1X2O	(Gowan 1985)
	R.rabida	M	28	X1X2O	(Wise 1983a; Tugmon et al. 1990; Wise and Taylor 1995)
Schizocosa	Schizocosa bilineata			X1X2O	(Chickering and Hard 1935)
	S. crassipes	M	22	X1X2O	(Hard 1939)
	S. communis	M	22	X1X2O	(Painter 1914)
	S. malitiosa	M	22	X1X2O	(Brum-Zorrilla and Cazenave 1974; Benavente and Wettstein 1977; Brum-Zorrilla and Postiglioni 1980; Chemisquy et al. 2008)
	S. ocreata	M	22	X1X2O	(Stratton G E and Stratton G E 1997)
	S.romeri	M	22	X1X2O	(Stratton G E and Stratton G E 1997)
	S.stridulans	M	22	X1X2O	(Stratton G E and Stratton G E 1997)
	Schizocosa sp.	M	28	X1X2O	(Mittal 1960, 1963)
	Schizocosa (malitiosa group)	M	23	XO	(Postiglioni and Brum-Zorrilla 1981)
Serratacosa	Serratacosa himalayensis	M	28	X1X2O	(Mittal 1963)
Tricca	Tricca lutetiana	M	28	X1X2O	(Dolejš et al. 2011)
Trochosa	Trochosa ruricola	F, M	28,26	X1X2O	(Hackman 1948)
	Trochosa punctipes	M	28	X1X2O	(Sharma 1961)
	T.ruricola	M	26	X1X2O	(Hackman 1948)
	T. spinipalpis	F, M	28,26	X1X2O	(Hackman 1948; Zhenlin et al. 1997b)
Venonia	Venonia sp.	M	26	X1X2O	(Mittal 1961, 1963)
Wadicosa	Wadicosa fidelis	M	28	X1X2O	(M. Forman et al. 2013)
	W. quadrifera	M	27	XO	(Srivastava and Shukla 1986)
Xerolycosa	Xerolycosa miniata	M	22	X1X2O	(Hackman 1948; Gorlov et al. 1995; Dolejš et al. 2011)
	X. nemoralis	M	26	X1X2O	(Hackman 1948)
Note: M, male; F, female; SCS, sexual chromosome system
References Akan Z, Varol I, Özaslan M (2005) A Cytotaxonomical Investigation on Spiders (Arachnida: Araneae). Biotechnology & Biotechnological Equipment 19:101–104. https://doi.org/10.1080/13102818.2005.10817198 Araujo D, Oliveira EG, Giroti AM, et al (2015a) Chromosome evolution in lycosoid spiders (Araneomorphae): a scenario based on analysis of seven species of the families Lycosidae, Senoculi…

## Sheet: Table S2 
Table S2 Karyotypic parameters for the two spiders.
Pair No.	H. lycosina（♀）			H. lycosina（♂）			L. grahami（♀）			L. grahami（♂）
	RLa	ARb	PCc	RL	AR	PC	RL	AR	PC	RL	AR	PC
1	2.86+6.46=9.32	2.26	sm	4.32+6.31=10.63	1.46	m	3.22+10.25=13.74	3.27	st	2.52+11.67=14.19	4.63	st
2	2.92+6.03=8.95	2.06	sm	4.45+5.48=9.93	1.23	m	2.76+10.08=12.85	3.65	st	1.66+11.15=12.81	6.72	st
3	2.86+5.53=8.39	1.93	sm	3.45+5.96=9.41	1.73	sm	2.68+8.70=11.38	3.25	st	1.38+11.43=12.81	8.28	t
4	3.29+4.48=7.77	1.36	m	3.35+5.41=8.76	1.61	m	2.70+8.36=11.06	3.1	st	0.92+11.25=12.17	12.2	t
5	3.42+4.97=8.39	1.45	m	2.90+5.61=8.51	1.93	sm	2.65+8.00=10.65	3.02	st	0.92+10.60=11.52	11.5	t
6	2.80+5.35=8.14	1.91	sm	2.64+5.67=8.31	2.15	sm	2.20+6.66=8.86	3.02	st	1.75+8.02=9.77	4.58	st
7	2.36+5.41=7.77	2.29	sm	2.83+5.22=8.05	1.84	sm	2.07+6.39=8.46	3.09	st	1.29+8.11=9.40	6.29	st
8	3.42+4.29=7.71	1.25	m	2.38+5.61=7.99	2.36	sm	2.00+6.21=8.21	3.11	st	1.66+7.37=9.03	4.44	st
9	3.23+4.23=7.46	1.31	m	2.32+5.67=7.99	2.44	sm	1.79+6.10=7.89	3.41	st	1.75+6.55=8.30	3.74	st
10	3.11+3.98=7.09	1.28	m	3.29+4.51=7.80	1.37	m	1.63+5.28=6.91	3.25	st
11	1.93+4.66=6.59	2.42	sm	2.45+4.57=7.02	1.87	sm
12	2.36+3.85=6.22	1.63	m	2.32+3.29=5.61	1.42	m
13	2.42+3.79=6.22	1.56	m
RL, relative length; AR, arm ratio; PC, position of centromere; m, metacentric; sm, submetacentric; st, subtelocentric; t, telocentric; M, male; F, female. a Long arm + short arm = total length. b Long arm/short arm = arm ratio c Chromosomes are named according to nomenclature described previously.

## Sheet: Table S3 
Table S3 Illumina sequencing analysis for the two spiders.
Sample	Type	Total number	Base number（bp)	GC content (%)	Q20(%)	Q30(%)
H. lycosina	raw data	3044229250	456634387500	32.5	98.6	95.38
	clean data	3042841484	454884313564	32.45	98.61	95.4
L. grahami	raw data	2247177764	337,076,664,600	32.23	97.95	93.34
	clean data	2247176364	335,255,551,718	32.17	97.96	93.37

## Sheet: Table S4
Table S4 Comparative analysis of the two spiders in the NT database.
Samples	Species	Family	Kingdom	Reads	Percentage (%)
H. lycosina	Stegodyphus dumicola	Eresidae	Metazoa	160	27.49
	Parasteatoda tepidariorum	Theridiidae	Metazoa	121	20.79
	Zeuzera pyrina	Cossidae	Metazoa	16	2.75
	hippasa	Lycosidae	Metazoa	16	2.75
	Osmia bicornis	Megachilidae	Metazoa	13	2.23
	Centruroides sculpturatus	Buthidae	Metazoa	8	1.37
	Megachile rotundata	Megachilidae	Metazoa	7	1.2
	Ichthyophis bannanicus	Ichthyophiidae	Metazoa	6	1.03
	cebrennus	Sparassidae	Metazoa	5	0.86
	Wadicosa fidelis	Lycosidae	Metazoa	5	0.86
	Argiope argentata	Araneidae	Metazoa	4	0.69
	Pipistrellus pipistrellus	Vespertilionidae	Metazoa	4	0.69
	Habrosyne pyritoides	Drepanidae	Metazoa	4	0.69
	Anthocharis cardamines	Pieridae	Metazoa	4	0.69
	Pardosa laura	Lycosidae	Metazoa	4	0.69
	Nomada fabriciana	Apidae	Metazoa	3	0.52
	Erpetoichthys calabaricus	Polypteridae	Metazoa	3	0.52
	Ceratina calcarata	Apidae	Metazoa	3	0.52
	Dermacentor silvarum	Ixodidae	Metazoa	3	0.52
	Habronattus oregonensis	Salticidae	Metazoa	3	0.52
L. grahami	Stegodyphus dumicola	Eresidae	Metazoa	295	21.07
	Parasteatoda tepidariorum	Theridiidae	Metazoa	206	14.71
	Erpetoichthys calabaricus	Polypteridae	Metazoa	127	9.07
	Zeuzera pyrina	Cossidae	Metazoa	39	2.79
	Centruroides sculpturatus	Buthidae	Metazoa	27	1.93
	Latrodectus hesperus	Theridiidae	Metazoa	19	1.36
	Nomada fabriciana	Apidae	Metazoa	17	1.21
	Pipistrellus pipistrellus	Vespertilionidae	Metazoa	16	1.14
	Darwinula stevensoni	Darwinulidae	Metazoa	14	1
	Rhagonycha fulva	Cantharidae	Metazoa	11	0.79
	Osmia bicornis	Megachilidae	Metazoa	10	0.71
	Phalera bucephala	Notodontidae	Metazoa	10	0.71
	lycosinae	Lycosidae	Metazoa	10	0.71
	Lymantria monacha	Lymantriidae	Metazoa	9	0.64
	Homo sapiens	Hominidae	Metazoa	9	0.64
	Fabriciana adippe	Nymphalidae	Metazoa	8	0.57
	Hogna radiata	Lycosidae	Metazoa	8	0.57
	Mythimna impura	Noctuidae	Metazoa	8	0.57
	Pieris rapae	Pieridae	Metazoa	8	0.57
	Pheosia gnoma	Notodontidae	Metazoa	7	0.5

## Sheet: Table S5 
Table S5 Analysis of reported chromosome numbers in the Lycosidae.
Number of species	2n	Percentage (%)
2	18	1.49
2	19	1.49
1	20	0.75
1	21	0.75
20	22	14.93
2	23	1.49
7	24	5.22
20	26	14.93
2	27	1.49
77	28	57.46
Note: Analyzed data from Table S1

## Sheet: Table S6
Table S6 Karyotype data for 16 spider species.
Family	Species	2n	References
Araneidae	Araneus ventricosus	46	SUZUKI, S. Cytological studies in spiders. I. A comparative study of the chromosomes in the family Argiopidae. Journal of science of the Hiroshima University. Series B. Division 1, v. 12, p. 67-98, 1951b.
Araneidae	Argiope bruennichi	24	SHEFFER, M.M.; CORDELLIER, M.; FORMAN, M.; GREWOLDT, M.; HOFFMANN, K.; JENSEN, C.; KOTZ, M.; KRÁL, J.; KUSS, A.W.; LÍZNAROVÁ, E. and UHL, G. Identification of sex chromosomes using genomic and cytogenetic methods in a range-expanding spider, Argiope bruennichi (Araneae: Araneidae). Biological Journal of the Linnean Society, v. 136, n. 3, p. 405-416, 2022.
Araneidae	Trichonephila clavata	24	DATTA, S.N. and CHATTERJEE, K. Chromosomes and sex determination in 13 araneid spiders of North-Eastern India. Genetica, v. 76, p. 91-99, 1988.
Araneidae	Trichonephila clavipes	24	ARAUJO, D.; PAULA-NETO, E.; BRESCOVIT, A.D.; CELLA, D.M. and SCHNEIDER, M.C. Chromosomal similarities between Nephilidae and Tetragnathidae indicate unique evolutionary traits among Araneoidea. Italian Journal of Zoology, v. 82, n. 4, p. 513-520, 2015b.
Dysderidae	Dysdera silvatica	13	Escuer, P.; Pisarenco, V.A.; Fernández-Ruiz, A.A.; Vizueta, J.; Sánches-Herrero, J.F.; Arnedo, M.A.; Sánchez-Gracia, A. and Rozas, J. The chromosome-scale assembly of the Canary Island endemic spider Dysdera silvatica (Arachnida, Araneae) sheds light on the origin and genome structure of chemoreceptor gene families in chelicerates. Molecular Ecology Resources, v. 22, p. 375-390, 2022.
Eresidae	Stegodyphus dumicola	26	AVILÉS, L.; VARAS, C. and DYRESON, E. Does the African social spider Stegodyphus dumicola control the sex of individual offspring? Behavioral Ecology and Sociobiology, v. 46, p. 237-243, 1999.
Linyphiidae	Hylyphantes graminicola	24	Wang, J. P., & Wang, X. Z. (1998). On Karyotype of the Erigonidium graminicola (Araneae Linyphiidae). Journal of Hebei Normal University (Natural Science), 22(04), 118–120.
Lycosidae	Pardosa pseudoannulata	28	SUZUKI, S. Cytological studies in spiders. III. Studies on the chromosomes of fifty-seven species of spiders belonging to seventeen families, with general considerations on chromosomal evolution. Journal of science of the Hiroshima University. Series B. Division 1, v. 15, Art. 2, p. 23-136, 1954.
Pisauridae	Dolomedes plantarius	28	SUZUKI, S. Sex determination and karyotypes in spiders. Zoological Magazine, v. 59, p. 31-32, 1950a.
Sicariidae	Loxosceles reclusa	18	TUGMON, C.R.; BROWN, J.D. and HORNER, N.V. Karyotypes of seventeen USA spiders species (Araneae, Araneidae, Gnaphosidae, Loxoscelidae, Lycosidae, Oxyopidae, Philodromidae, Salticidae and Theridiidae). The Journal of Arachnology, v. 18, p. 41-48, 1990.
Theridiidae	Parasteatoda tepidariorum	22	YOUJU, W.; XIUZHEN, W.; SUJUAN, C. and ZHENLING, Y. On chromosomes of the Achaearanea tepidariorum. Acta Arachnologica Sinica, v. 4, n. 1, p. 37-40, 1995.
Theridiidae	Latrodectus hesperus	26	ZHAO, Y.; AYOUB, N.A. and HAYASHI, C.Y. Chromosome mapping of dragline silk genes in the genomes of widow spiders (Araneae, Theridiidae). PLoS ONE, v. 5, n. 9, e12804, 2010.
Theridiidae	Anelosimus studiosus	22	AVILÉS, L. and MADDISON, W. When is the sex ratio biased in social spiders?: chromosome studies of embryos and male meiosis in Anelosimus species (Araneae, Theridiidae). The Journal of Arachnology, v. 19, p. 126-135, 1991.
Uloboridae	Uloborus diversus	18	Miller, J.; Zimin, A.V. and Gordus, A. Chromosome-level genome and the identification of sex chromosomes in Uloborus diversus. GigaScience, v. 12, n. 1, p. 1-22, 2023.
Lycosidae	Lycosa grahami	24	this study
Lycosidae	Hippasa lycosina	18	this study

## Sheet: Table S7
Table S7 Genome size data for 16 spider species.
Family	Species	Genome size（Gb）	References
Dysderidae	Dysdera silvatica	1.37	P. Escuer, V.A. Pisarenco, A.A. Fernández-Ruiz, J. Vizueta, J.F. Sánchez-Herrero, M.A. Arnedo, A. Sánchez-Gracia, and J. Rozas. (2022). The chromosome-scale assembly of the Canary Islands endemic spider Dysdera silvatica (Arachnida, Araneae) sheds light on the origin and genome structure of chemoreceptor gene families in chelicerates. Mol Ecol Resour. 22(1):375-390. doi:10.1111/1755-0998.13471.
Sicariidae	Loxosceles reclusa	3.2	https://agdatacommons.nal.usda.gov/articles/dataset/Loxosceles_reclusa_genome_assembly_v1_0/25234168
Uloboridae	Uloborus diversus	2.15	Miller, A.V. Zimin, and A. Gordus. (2022). The chromosome-scale assembly of the Canary Islands endemic spider Dysdera silvatica (Arachnida, Araneae) sheds light on the origin and genome structure of chemoreceptor gene families in chelicerates. Mol Ecol Resour. 22(1):375-390. doi:10.1111/1755-0998.13471.
Lycosidae	Lycosa grahami	3.85269	this study
Theridiidae	Parasteatoda tepidariorum	1.13	B. Zhu, P. Jin, Y. Zhang, Y. Shen, W. Wang, and S. Li. (2023). Genomic and transcriptomic analyses support a silk gland origin of spider venom glands. BMC Biol. 21(1):82. doi:10.1186/s12915-023-01581-7.
Theridiidae	Anelosimus studiosus	2	https://www.ncbi.nlm.nih.gov/datasets/genome/GCA_008297655.1/
Araneidae	Argiope bruennichi	1.67	M.M. Sheffer, A. Hoppe, H. Krehenwinkel, G. Uhl, A.W. Kuss, L. Jensen, C. Jensen, R.G. Gillespie, K.J. Hoff, and S. Prost. (2021). Chromosome-level reference genome of the European wasp spider Argiope bruennichi: a resource for studies on range expansion and evolutionary adaptation. GigaScience. 10(1). doi:10.1093/gigascience/giaa148.
Araneidae	Trichonephila clavata	2.63	W. Hu, A. Jia, S. Ma, G. Zhang, Z. Wei, F. Lu, Y. Luo, Z. Zhang, J. Sun, T. Yang, T. Xia, Q. Li, T. Yao, J. Zheng, Z. Jiang, Z. Xu, Q. Xia, and Y. Wang. (2023). A molecular atlas reveals the tri-sectional spinning mechanism of spider dragline silk. Nature Communications. 14(1):837.
Araneidae	Trichonephila clavipes	2.87	N. Kono, H. Nakamura, M. Mori, Y. Yoshida, R. Ohtoshi, A.D. Malay, D.A. Pedrazzoli Moran, M. Tomita, K. Numata, and K. Arakawa. (2021). Multicomponent nature underlies the extraordinary mechanical properties of spider dragline silk. Proc Natl Acad Sci U S A. 118(31). doi:10.1073/pnas.2107065118.
Linyphiidae	Hylyphantes graminicola	0.93	B. Zhu, P. Jin, Z. Hou, J. Li, S. Wei, and S. Li. (2022). Chromosomal-level genome of a sheet-web spider provides insight into the composition and evolution of venom. Mol Ecol Resour. 22(6):2333-2348. doi:10.1111/1755-0998.13601.
Lycosidae	Hippasa lycosina	2.03322	this study
Eresidae	Stegodyphus dumicola	2.6	S. Liu, A. Aagaard, J. Bechsgaard, and T. Bilde. (2019). DNA Methylation Patterns in the Social Spider, Stegodyphus dumicola. 10(2):137.
Theridiidae	Latrodectus hesperus	1.3	L.S. Miles, H. Waterman, N.A. Ayoub, J.E. Garb, R.A. Haney, M.S. Rosenberg, T.J. Krabbenhoft, and B.C. Verrelli. (2024). Insight into the adaptive role of arachnid genome-wide duplication through chromosome-level genome assembly of the Western black widow spider. Journal of Heredity. 115(3):241-252. doi:10.1093/jhered/esae018 %J Journal of Heredity.
Lycosidae	Pardosa pseudoannulata	1.93	N. Yu, J. Li, H. Bao, Y. Zhang, Z. Yang, F. Li, J. Wang, and Z. Liu. (2024). Chromosome-level genome of spider Pardosa pseudoannulata and cuticle protein genes in environmental stresses. Sci Data. 11(1):121. doi:10.1038/s41597-024-02966-1.
Pisauridae	Dolomedes plantarius	2.7	https://www.ncbi.nlm.nih.gov/datasets/genome/GCA_907164885.2/
Araneidae	Araneus ventricosus	3.66	N. Kono, H. Nakamura, R. Ohtoshi, D.A.P. Moran, A. Shinohara, Y. Yoshida, M. Fujiwara, M. Mori, M. Tomita, and K. Arakawa. (2019). Orb-weaving spider Araneus ventricosus genome elucidates the spidroin gene catalogue. Sci Rep. 9(1):8380. doi:10.1038/s41598-019-44775-2.
